# Supplementary material for: Comparison of the single-cell and single-nucleus hepatic myeloid landscape within decompensated cirrhosis patients
Source: Front Immunol. 2024 Feb 6;15:1346520. doi: 10.3389/fimmu.2024.1346520 (PMC10878168; doi:10.3389/fimmu.2024.1346520)
Supplement: Supplementary file 6 [file DataSheet_2.xlsx]

## Sheet: Clusters
Cholangiocytes	Hepatocytes	Endothelial cells	Mesenchymal cells	NK/T-lymphocytes	Myeloid cells	B-lymphocytes
PKHD1	CPS1	CCL14	PRKG1	CCL5	S100A9	IGKC
CTNND2	AFM	LDB2	C7	S100A4	S100A8	IGLC2
ANXA4	SLC22A7	VWF	DCN	PTPRC	SLC8A1	IGLC3
CFTR	CYP2C9	SPARCL1	CCBE1	NKG7	AOAH	IGHA1
BICC1	RGN	EMCN	ADGRB3	GNLY	LYZ	IGHM
DCDC2	ABCB11	EGFL7	PWRN1	CCL4	HLA-DRA	BANK1
RALYL	ASGR1	FLT1	PDE1A	CD52	TBXAS1	JCHAIN
FGFR2	SLCO1B1	DNASE1L3	ADAMTS12	TMSB4X	CPVL	PRKCB
THSD4	GHR	CALCRL	ZFPM2	HCST	FTL	MS4A1
SLC4A4	ITIH4	PECAM1	LAMA2	GZMA	FYB1	RIPOR2
SLC12A2	SLC22A25	MGP	CLSTN2	IL7R	MSR1	IGHG1
EPHA6	UPB1	PTPRB	EPHA3	ACTB	CTSS	CD37
CASC15	ADH4	PLVAP	PDGFRA	B2M	PLXDC2	EAF2
WNK2	AGXT	HSPG2	ADAMTS2	IL32	MS4A6A	IGHG3
LINC00271	SLC22A10	ST6GALNAC3	COL3A1	CD2	HLA-DPA1	GLCCI1
FRAS1	ACSM2A	IFI27	IGFBP7	LTB	DOCK10	IGLC1
GLIS3	AKR1C8P	ROBO2	CARMN	SH3BGRL3	DOCK2	HLA-DRA
AKAP7	MLIP	ADGRL4	CACNA1C	CD247	CD74	TXNDC5
PDGFD	ACSM2B	CD36	UNC5C	PFN1	MERTK	ARHGAP15
EFNA5	EBNA1BP2	HLA-E	TAGLN	KLRB1	CYBB	CD74
PTPRD	CRP	GNG11	ZEB2	CD3D	HLA-DPB1	RALGPS2
FXYD2	CYP2C8	VIM	CALD1	SKAP1	C1QA	IKZF3
CDH6	ABCB4	PODXL	CCDC102B	RPS2	PTPRC	PDK1
SCTR	ESR1	RAMP2	PLCXD3	JUNB	ZEB2	MZB1
ITGB8	SLC7A2	KDR	NALCN	CORO1A	MARCH1	PIP5K1B
SLC35F3	GDA	CYYR1	SYNPO2	TRAC	DOCK8	AFF3
PDGFC	NEAT1	ENG	HGF	LCP1	SLC9A9	LTB
ZNF19	ABCC2	GSN	PCDH9	CD96	HLA-DRB1	CD79A
RHEX	ALDH1A2	NRP2	LHFPL6	CFL1	C1QB	CD52
GRHL2	CYP4F3	CLEC14A	CACNA2D1	ARHGAP15	TYROBP	IGHGP
ACSM3	BHMT2	RNASE1	PDE3A	HLA-B	MYO1F	RPL18A
CHST9	ITIH3	MECOM	ITGBL1	TPT1	MS4A7	RPS27
SHANK2	CFAP57	ID1	PDZRN4	CXCR4	AIF1	FCRL5
MUC6	BHMT	SLCO2A1	NFASC	FOS	ADAP2	ADAM28
SEMA3E	ADH1B	ZNF521	PDGFRB	CD3E	PIK3R5	MARCH1
ONECUT1	DPYS	TCF4	LAMC3	TRBC2	IFI30	BLK
CFAP221	BDH1	HLA-B	ITGA9	BCL11B	PRKCB	CD38
HNF1B	TAT	BTNL9	SVEP1	FYB1	CD163	SP140
TM4SF4	PCSK6	CLDN5	COL1A2	CD69	MS4A4A	POU2F2
FGFR3	PDE3B	ARL15	ADAMTSL2	MYL12A	MRC1	OSBPL10
SEL1L3	CYP2B6	NOTCH4	RGS5	FAU	GAS7	BCL11A
CCDC198	SLC38A4	IGFBP4	GRK5	CD48	FPR3	FCRL1
DPP10	HPN	CD74	RYR2	RIPOR2	FMNL2	PTPRC
MTCL1	PPARA	MCTP1	NAV3	UBA52	SAMHD1	IKZF1
NCEH1	PFKFB1	HECW2	COL1A1	CALM1	ATP8B4	DOCK2
PPP1R9A	FTCD	CD34	PDZRN3	EEF1B2	HDAC9	PAX5
CLDN10	PLG	ANO2	ANTXR1	CST7	SFMBT2	CCSER1
GULP1	CP	MEF2C	CCDC3	IKZF1	ARHGAP15	FBXW7
DSCAML1	C5	TGFBR2	ACTA2	TMSB10	FOS	HLA-DPA1
WWC1	HAL	TXNIP	MAGI2	THEMIS	F13A1	IRF4
PROM1	C9	IFITM3	MYL9	ARHGDIB	SYK	GNG7
FAM155A	ARG1	PCDH17	DMD	CD3G	KCNMA1	HLA-DQA1
MAGI1	GAS2	PLPP1	MGAT4C	TRBC1	RTN1	ITGA8
FAM171A1	MAT1A	ERG	RBMS3	ATP5F1E	GRK3	WDFY4
CLIC6	PLIN5	PLCB1	ANK3	ACTG1	CST3	IGHG2
DSCAM	TENM1	TM4SF1	BGN	HLA-A	FRMD4B	FUT8
SPAG16	SOX5	CHRM3	HMCN1	CYBA	FTH1	DENND5B
STK33	TNFSF14	RASGRP3	FBLN5	EEF1A1	TRPS1	EEF1B2
SPP1	ACMSD	PREX2	SLIT3	CELF2	SAT1	NIBAN3
FARP1	TPRG1	ELK3	COL14A1	EIF1	CHST11	TPD52
SHISA9	MYOM1	CDH5	KCND2	HLA-C	CLEC7A	UBE2J1
EHF	CFH	GIMAP7	RCAN2	GZMK	LGMN	HDAC9
KIFC3	DISC1FP1	RGCC	SLIT2	TRAF3IP3	CTSB	HLA-DPB1
MAPK10	C3	RBP7	RIPOR3	CTSW	S100A4	CD79B
FGF13	UGP2	NPDC1	COL6A3	RAC2	MS4A4E	KHDRBS2
HOMER2	AGMO	CD93	MEG3	CRIP1	DISC1	CXCR4
ESRRG	PNPLA3	PLAT	COLEC11	PTMA	CIITA	NTNG1
SLC17A4	ASS1	FABP4	GPM6A	SAMD3	SLC1A3	CREB3L2
ABCC3	ALDOB	ADGRF5	PTH1R	ACAP1	HCK	CD22
CHST4	TENM2	B2M	ROR2	SRGN	HLA-DRB5	DIPK1A
EPB41L1	MST1	RAMP3	MYH11	IKZF3	FPR1	FCHSD2
ELOVL7	DMGDH	A2M	PAMR1	STK17B	CSF1R	INPP5D
VEPH1	C8A	HLA-A	COL6A1	TMA7	MNDA	MEF2C
RUNX1	TFR2	SHANK3	EFEMP1	TOMM7	SRGN	SYK
VTCN1	PTGR1	PRCP	COL5A1	AOAH	LST1	FAU
MAP3K21	F12	AQP1	TIMP1	SLFN12L	TLR2	FCRL2
AGBL4	NSUN6	ETS1	RUNX1T1	DOCK10	ATG7	ANKRD44
KCNJ15	SNTB1	HEG1	STEAP4	EMP3	COTL1	EBF1
RIC8B	PIK3C2G	TMSB10	CNTN4	PRF1	HLA-DQA1	SEL1L3
POU6F2	TSHR	TEK	PLA2G5	LCK	CD163L1	P2RY8
KRT7	ABCG5	ACKR1	SGCD	CD7	FRMD4A	ARHGAP24
ANKRD36C	KNG1	TIMP3	NCALD	IL2RG	ACTB	FCMR
KIF12	CFHR3	CAV1	KIAA1211	JUN	RAB31	PTK2B
SEMA6D	LBP	LPAR6	LIFR	BTG1	ITGA4	POU2AF1
HNF4G	GREM2	F8	TPM2	PYHIN1	FGD2	ITGA4
RAB3IP	HGD	TM4SF18	DACH1	ANXA1	LCP1	SEPTIN6
PRICKLE1	PRKAG2	ITGA6	GUCY1A2	NACA	CELF2	RHOH
LRRC7	MLXIPL	ARHGAP31	COL5A2	EMB	FCER1G	HSH2D
SLC16A7	SFXN5	EFNB2	LUM	ITGAL	C1QC	VOPP1
SLC44A3	PSD3	TIE1	SH3RF3	CLIC1	MYO5A	PDE4B
ANXA13	HMGCS2	ZEB1	KALRN	GZMM	ARHGAP25	KCNQ5
MACC1	ECHDC2	LAMA4	GEM	CD53	FCN1	HERPUD1
DEFB1	HAO1	DNM3	INPP4B	GZMH	TFEC	NCOA3
MLLT3	ATP2B2	COL15A1	ITGA1	TSC22D3	FAM49B	IGHD
ERBB4	SLC28A1	ITM2B	CRISPLD2	PLAAT4	MYO9B	XBP1
CD24	CYP2C18	PTMA	BMP5	RACK1	NPL	BCL2
CASR	HRG	SLC9A3R2	PLXDC2	TOX	PSAP	TENT5C
KCNQ1OT1	BAAT	FBXL7	COL6A2	ARPC2	ST8SIA4	PLCG2
KCNH8	A1CF	ID3	GGT5	STK4	CSF3R	ANGPTL1
TESC	SERPINF2	TGFBR3	IGFBP5	FOSB	FMN1	COL19A1
* After removal of MT-genes, ribosomal genes and long-non coding genes

## Sheet: Endothelial subclusters
Scar ECs	Liver sinusoïdal ECs	Hepatic artery ECs	Portal & central vein ECs	Lymfatic ECs
PLVAP	BMPER	NKAIN2	CPE	CCL21
STAB2	TIAM1	CLDN5	ATP13A3	PKHD1L1
COL15A1	STAB2	KCTD12	ST8SIA6	PROX1
RELN	DGKG	IGFBP3	C7	PRKG1
VWF	NRG3	VEGFC	IGFBP5	SEMA3A
SLCO2A1	OIT3	SULF1	KCNIP4	EFNA5
HSPG2	LIFR	ADAMTS6	NTS	DOCK5
ABI3BP	GATA4	NEBL	OPCML	DLGAP2
STON2	ABCA9	ARL15	HBB	TBX1
VWA1	ATRNL1	S100A6	PTGIS	MPP7
SPARC	ACSM3	PCSK5	NRG3	MMRN1
RGCC	FCN2	MCTP1	SRPX	STON2
CCL14	RELN	FBLN2	IL1R1	TFF3
TBX1	CRHBP	MECOM	ACP5	TSPAN5
FLT1	MAN1C1	JAG1	CLU	SEMA3D
BMPER	SLC8A1	SEMA3G	BMPER	DOCK8
TMEM100	NPL	CXCL12	PRSS23	IL7
SPARCL1	EDA	SRGN	MEIS2	ITGA9
COL4A1	PTPRR	GJA5	FLRT2	PPFIBP1
PKHD1L1	PRICKLE2	IFI27	PRICKLE1	TFPI
ITGA9	MRC1	FAM155A	CPXM2	RELN
EFNA5	SMAD6	PDZRN3	CDH11	FLRT2
RAMP3	C7	SERPINE2	HBA2	UNC5B
ENG	ANKRD55	JAM2	SEMA3D	STAB2
SULF1	ST6GAL1	TMEM100	NR2F2	COLEC12
LPAR6	STAB1	SRP14	KLHL13	ABI3BP
PROX1	MS4A6A	DEPP1	ADAMTSL1	ZFPM2
CCL21	HIPK2	PTPRT	PLCXD3	RALGAPA2
SERPINE2	PRKCA	EXOC6	SELP	SLC9A9
CGNL1	MYRIP	THSD7A	TIMP1	PTPRE
EXOC6	GNA14	COBLL1	ADIRF	FRMD6
MPP7	ACER2	GUCY1A1	CTNNAL1	THSD4
CD34	CLEC4G	CRIP1	LTBP1	SMAD1
ETS1	P3H2	TM4SF1	SNCAIP	NRP2
DST	CTSL	CAV1	CD109	REEP1
IGFBP4	CLEC1B	VIM	SLC26A7	SMYD2
IGFBP7	LRMDA	PLCL1	ITPR2	STOX2
COL4A2	RARB	ENPP2	DPYSL3	ADAM19
RBP7	HDAC9	SYNJ2	PTGS1	RYR2
FBLN2	IL1R1	PRDM16	TFPI2	FLT4
PRKG1	DAPK1	GLUL	TGM2	SLC38A1
TM4SF18	SORBS1	GJA4	LIFR	IGF1
COLEC12	FBXL7	FBLN5	PDLIM5	OSBP2
GJA5	FCHSD2	GFOD1	PGM5	L3MBTL4
UTRN	NPAS3	CCDC3	GNA14	CHST15
PRDM16	FHIT	PPA1	AQP1	VAV3
TFPI	MACROD2	CCN3	RNASE1	PDGFC
NRG3	NTN4	SOX17	NTN4	CCDC102B
NOSTRIN	CHST11	MAST4	FGF14	PDPN
MMRN1	ARHGAP26	PIK3C2B	PTPRB	PCSK6
FBLN5	RAB3C	TMSB10	IL33	ZBTB7C
SNCAIP	GPM6A	ITPR1	TIAM2	PGM5
DNM3	ABCA6	JAG2	BNC2	ZDHHC14
NRP1	ITSN1	ICAM2	NT5DC1	KIF26B
TOX2	SLC9A9	IFI6	TMTC1	NFAT5
ELN	AUTS2	SAT1	CDH23	PLD1
CLEC1B	RIPOR2	SOX5	SYNE1	ADAMTSL3
CLEC4G	HIBCH	PDCD4	GATA4	LYN
DGKG	DACH1	SLC9A3R2	EMP3	GAS7
PDPN	GALNT14	RSPO3	BMX	ASIC2
GUCY1A1	MYO10	FUT8	COL8A1	PARD3B
SEMA3G	ZEB2	IFI44L	CD320	SLCO2B1
PCSK5	RALGAPA2	MET	INMT	FOXP2
DLGAP2	NR5A2	STC1	PBX1	HIVEP3
EMCN	ROBO2	SETBP1	RAPH1	TLE1
AQP1	FREM1	ARGLU1	ACSM3	KALRN
GRB10	FAM110B	CLIC5	ALDH1A2	GNAT3
RALGAPA2	PIP4K2A	DST	RIPOR2	SCN9A
PPFIBP1	CABLES1	TMEM178A	GPX3	TRPS1
TMEM178A	PCAT1	SYT1	MGP	KCNIP1
MEIS2	PPARG	ADAMTS1	S100A10	NR2F1
TSPAN2	PHLDB2	PDZD2	ATRNL1	DNMBP
PALLD	CCSER1	EFNB2	MECOM	CREB5
ITGA6	BACH1	STMN1	SGK1	PDE7B
RAB11FIP1	SH3TC1	TSPAN2	FLRT3	TSPAN11
ATRNL1	IFITM10	CAVIN1	TMOD1	PALD1
PCDH7	PRUNE2	LEPR	PLAC9	SRGAP3
RSPO3	CTTNBP2	ATP1B3	LDLRAD3	SGIP1
TSPAN11	THSD7B	EMP3	FLI1	FAM107B
IL7	MEG3	ITPR2	SLCO2A1	ZNF521
GSN	HIF1A	EDN1	FOXP1	GLIS3
SGIP1	SEMA6A	CFH	MATN2	DST
LTBP4	CEACAM1	FBN1	HS3ST1	CERS6
PRCP	FCGR2B	FAM107A	FIGN	BMP2K
DNASE1L3	MID1	LPCAT2	SAMD5	PDE1A
NEBL	KALRN	CYP1B1	RASSF9	RPS6KA2
SEMA3D	LRRFIP2	UTRN	MPZL2	NRXN3
RFLNB	OSBPL10	CRIP2	CRIM1	PCLO
TMEM204	CD4	PALMD	SERPINB9	COL23A1
PLPP1	LHFPL2	RHOB	MRAS	LAPTM5
SCN9A	KCNMB2	LAP3	DAPK1	CATSPERB
A2M	ADD3	ADAM15	ANO2	FRMD4B
GATA4	ACSM1	IFITM3	PDLIM1	PCDH7
ATP2A3	SRGAP1	ATP2A3	PTPRR	TSPEAR
NPAS3	PIEZO2	TOX2	ASRGL1	ANKS1B
SETBP1	TMEM132D	CALM1	FNBP1	NDST3
KDR	AKAP12	ISG15	HMGN3	NPAS3
PARD6G	UGCG	AIF1L	MEG3	PIEZO2
COBLL1	CHSY3	FTH1	OTC	EPB41L2
ACKR1	ANKS1A	ARHGAP24	ABI3BP	PLCE1
* After removal of MT-genes, ribosomal genes and long-non coding genes

## Sheet: Mesenchymal subclusters
Fibroblasts	Hepatic stellate cells	Vascular smooth muscle cells
MGAT4C	IGFBP3	RGS5
NAV3	RELN	SPARCL1
PLCXD3	ADAMTSL1	ADIRF
ITGBL1	COL25A1	TAGLN
NALCN	DACH1	CRIP1
FBLN5	ATRNL1	MYH11
PDGFRA	MASP1	TPM2
PTGDS	HHIP	NOTCH3
GPM6A	FGFR2	MYL9
DEPTOR	IFITM10	EBF1
LAMC3	RXFP1	ACTA2
KALRN	LIFR	DSTN
SVEP1	PTGIS	RGS6
EFEMP1	COLEC10	ADAMTS9
BNC2	AGTR1	NDUFA4L2
TNS3	BMPR1B	IGFBP5
EHBP1	HS3ST3B1	TMSB4X
PLXDC2	HGF	ACTB
SPON1	NR1H4	LGALS1
CLSTN2	RSPO3	MYL6
MAGI2	NCAM2	SOD3
LUM	NCAM1	CPE
NAV2	ADGRL2	RERGL
PLXNA4	RIPOR3	VIM
NCALD	ADAMTSL3	PTMA
ADAMTS12	ECM1	MUSTN1
ROR2	ANO3	FTH1
ABI3BP	ADAMTS13	CTNNA3
ANK3	COL27A1	MCAM
CDH11	SGCZ	DGKG
FGF7	ANKS1A	ID3
SLIT2	KAZN	FRY
C7	CCBE1	MT2A
BICC1	KIF26B	CSRP2
SH3D19	GPC6	TINAGL1
CCBE1	PDE4D	CARMN
PWRN1	LSAMP	MGP
PRICKLE1	GRM7	CD9
COL4A4	MEG3	EDNRA
CTIF	LRRC4C	PPM1L
PDZRN3	RBMS3	PLAC9
FAM227B	TLCD4	NTRK3
IL7	SYT1	CACNB2
LAMA2	CD74	MFGE8
ABCA6	HMCN1	PTP4A3
ITGA9	GNA14	S100A6
DLG2	NLGN4X	TPT1
PID1	GRIA3	EEF1A1
RIN2	PDE8B	ADGRL3
ABCA9	PWRN1	ITGA7
ADAMTSL2	CAMK1D	LAMA3
LTBP2	P3H2	TM4SF1
TPST1	CXCL12	TBC1D1
ADAMTS2	ADRA1B	HES4
ABCA10	CXCL14	BGN
RUNX1T1	EDNRB	FAU
DAPK1	CHSY3	IGFBP6
FLRT2	BMPER	STEAP4
MEGF6	PLCB1	FAM155A
ALDH1A1	ARHGAP15	ID4
MYH10	SGIP1	KLHL23
FHOD3	CNTN5	FABP4
PDGFD	CHRM2	PDK4
LXN	LAMB1	CAV1
PODN	SGCD	NET1
NEO1	ESRRG	PLA2G5
GLI2	SEMA6D	RCAN2
CLIP4	FRMD4A	H3F3B
FGF14	ABCB11	H3F3A
TNXB	MEG8	CLMN
TEX41	SFMBT2	ISYNA1
KCND2	PAG1	SLIT3
UST	CDH2	CD36
SLC24A3	HLA-DRB1	AKAP6
ZFPM2	ITGA9	PDGFRB
PAMR1	SEPTIN11	ZFHX3
NHSL1	TMEM132D	IFITM3
DPT	ZBTB46	FRZB
PAPPA	DCN	MAP1B
SNED1	RAI14	ACTG1
FBLN1	CCN4	GAPDH
GAS7	HLA-DRA	PPP1R14A
KLHL29	KANK1	FLNA
NEGR1	H19	ADGRF5
GNA14	MBP	TUBA1A
PCDH9	PDZD2	NACA
COL6A3	EYS	UBC
ACSS3	HMBOX1	IGFBP7
SPATA13	CACNA2D1	MYOCD
CLDN11	MYO10	CST3
ACVR2A	TRANK1	GJC1
PLA2R1	VIPR1	ITM2B
PCDH7	VEGFA	SLC7A2
FBXL7	GRK5	TBX2
F3	ST6GAL2	SRP14
PDE4D	SAMD11	NDUFA4
LRRC7	WWP1	IFITM2
ST3GAL1	LRMDA	ENPEP
RHOBTB1	SYT10	EIF1
CLMP	ASIC2	MEF2C
* After removal of MT-genes, ribosomal genes and long-non coding genes

## Sheet: NKT-lymphocyte subclusters
CD4+ T-cells	CD8+ T-cells	Cytotoxic NK-cells	Tissue-resident NK-cells
IL7R	GZMK	GNLY	LDB2
LTB	CD8A	GZMB	CCL3
INPP4B	CD8B	PTGDS	AOAH
CD40LG	CCL5	FGFBP2	NCAM1
JUN	CCL4L2	NKG7	ADAMTS17
CAMK4	GZMH	PRF1	AUTS2
TPT1	CCL4	FCGR3A	ATP8B4
FOS	GZMA	SPON2	MCTP2
LEF1	CD3D	CX3CR1	KCNQ5
MAL	ZNF683	KLRF1	TXK
ANK3	IL32	TYROBP	CLNK
PHACTR2	HLA-DPB1	PLEK	KLRC1
SERINC5	HBB	FCER1G	TYROBP
CD4	TRGC2	KLRD1	LRMDA
PAG1	HLA-DPA1	EFHD2	XCL1
LDHB	KLRK1	ZEB2	TOX
CDC14A	APOBEC3G	PLAC8	KLRF1
TRAC	KLRG1	CST7	FCER1G
DUSP1	TRBC2	CLIC3	PDGFD
THEMIS	CD3G	ADGRG1	CD160
FKBP5	HCST	GZMH	KLRD1
EEF1B2	IFNG	S100B	HDAC9
PVT1	CCR5	CD247	IL2RB
ARHGAP15	SIT1	BNC2	TRDC
BCL11B	CXCR3	CCL4	BICC1
TCF7	CRTAM	TXK	TTTY14
FLT3LG	HLA-DRB1	CTSW	NCR1
EEF1G	CD74	TTC38	L3MBTL4
EEF1A1	CD3E	IFITM2	PTPRD
DPP4	THEMIS	KLF2	SLC4A4
TNFRSF25	COTL1	TBX21	CTBP2
ADAM19	CKLF	TRDC	JAZF1
PDE3B	CTSW	LINGO2	SYK
SPOCK2	HLA-DRB5	PPM1L	XCL2
BCL2	TRBC1	LITAF	CCL4
DGKA	CD2	ABHD17A	HIP1
CCR6	TRAC	GZMA	MAML3
MDFIC	ITM2C	RAP1GAP2	ZBTB16
NOSIP	CD84	GSAP	SORBS2
NAP1L1	PSMB9	CEP78	CD247
CD52	SH2D1A	PTPN12	CD7
CD28	CST7	CYBA	BCO2
RCAN3	RGS1	CD38	PTPN12
GAS5	GZMM	ITGB2	KRT81
NOP53	TMSB4X	PRSS23	MTFR1
TRAT1	LCK	MYBL1	PLCG2
SLAMF1	ITM2A	SRGN	SKAP2
CD6	CRIP1	CTBP2	SAMD3
S100A4	ATP5F1E	HOPX	ARHGAP26
GPR183	LIME1	LYN	TOX2
TRADD	DTHD1	SH2D1B	RALGAPA2
PHTF2	PPDPF	CD300A	STRBP
MCUB	MTRNR2L8	PYHIN1	RIN3
OXNAD1	LAG3	KLRK1	GAS7
PBXIP1	S100A6	UCP2	VAV3
AQP3	EOMES	GFOD1	ABCB1
TOMM7	RESF1	ZBTB16	MAGI1
VIM	PTTG1	TGFBR3	DAB1
RETREG1	PTMS	AKR1C3	CBLB
SNHG29	GUK1	SYNE1	LYN
TRABD2A	OAZ1	NCR3	APBA2
RASGRF2	CLIC1	GZMM	GLCCI1
HELB	HLA-A	ARL4C	MAPK1
BTBD11	CORO1A	MTSS1	ZBTB20
ANTXR2	ARF6	CCL3	FNDC3B
TSC22D3	COX7A2	S1PR5	SFMBT2
TTC39C	CHCHD10	CD7	NAALADL2
SSBP2	MYL12B	RAP1B	LINGO2
BIRC3	HLA-DRA	GK5	KRT86
RNASET2	UBASH3A	ITGAM	NCALD
PIK3IP1	CIAO2B	ADGRG5	STK39
FAM241A	GAPDH	FNDC3B	TANC2
DOCK9	CXCR6	GNPTAB	FGB
FXYD5	ALOX5AP	PXN	FAM49B
RACK1	MTRNR2L12	TFDP2	MARCH3
CCR7	HMGB2	PFN1	LAT2
SARAF	XCL2	FGR	CHST11
TESPA1	PTP4A2	PTPRE	NR6A1
TMEM123	CTSC	CD226	ALB
DLEU1	FASLG	GBP2	ITCH
JUNB	GPR174	HLA-C	KLRC2
RGS10	CD27	PLAAT4	PARD3
BACH2	HLA-DQA1	HIPK2	AREG
HIVEP2	APOBEC3D	ARPC2	KANSL1L
RORA	PDCD1	HSH2D	RABGAP1L
SLC7A6	PTPN7	IGFBP7	SETBP1
SOCS3	SH3BGRL3	IL2RB	FTX
NPM1	PPP2R2B	GNG2	UTRN
ODF2L	CYTOR	MATK	ATP8A1
PEBP1	IKZF3	ASCL2	CMC1
PRKCA	MT2A	CD160	PIP4K2A
TNFAIP3	SLAMF7	CEBPD	ITGAE
EIF3E	GABARAPL2	CHST2	ZFYVE28
SNHG6	ITGA1	IRF1	UBASH3B
HINT1	PPP1CA	TPST2	PRKCH
ZFP36L2	TXN	MBP	TBC1D5
ZFAS1	TNFSF14	FCRL3	EXT1
HNRNPLL	PFN1	ATM	COMMD10
FOSB	CNN2	CCL5	PITPNC1
GRAP2	IFNG-AS1	PRR5L	KLRK1
* After removal of MT-genes, ribosomal genes and long-non coding genes

## Sheet: Myeloid subclusters
Monocytes	Lipid-associated macrophages	Kupffer cells
S100A8	SFMBT2	NDST3
S100A9	HBB	CCDC26
VCAN	C1QA	EXT1
S100A12	F13A1	MARCO
FCN1	C1QB	DSCAM
IFITM2	C1QC	AGBL4
RIPOR2	ADAM28	KIAA1217
S100A4	BNC2	MYO9A
S100A6	FRMD4A	FGF13
LYZ	SELENOP	NCKAP5
FOS	HLA-DPA1	DYSF
H3F3A	CARMIL1	RBMS3
MNDA	HS3ST2	UNC5C
SOD2	HLA-DPB1	DST
DUSP1	ALCAM	HMOX1
NAMPT	HLA-DRB1	PLEKHG1
ACTB	CADM1	TCF7L2
CXCL8	MGAT4A	EPB41L2
S100A11	DTNA	ZFYVE16
SH3BGRL3	ARHGAP22	TMEM26
G0S2	NRP1	CD5L
IL1B	SLC1A3	PLD1
TSPO	RNASE1	ME1
NCF1	MYO1E	MANCR
NFKBIA	AFF3	RAPGEF2
FTH1	FMN1	TCF7L1
GAPDH	HLA-DQA1	PIK3R3
SRGN	SPRED1	CD38
OAZ1	CBLB	ANKS1B
SELL	MS4A4A	SPIRE1
AIF1	KCNQ3	CR1
PTGS2	SLCO2B1	MPPED2
GCA	MACC1	TPRG1
HLA-B	SRGAP1	SLC9A9
JUNB	MSR1	MTSS1
TKT	STAB1	VCAM1
S100A10	STARD13	LILRB5
RGS2	HLA-DRA	ITGA9
COTL1	L3MBTL4	SMIM35
CTSS	MYO1D	GCNT1
CD52	RASAL2	PDE4B
TMSB10	PCNX2	FRMD4B
SMIM25	TANC2	SIGLEC1
IRF1	FCGBP	CHSY3
H3F3B	DOCK4	RAB20
LTA4H	SLC4A7	FMNL2
CSTA	ARHGAP18	DTNB
EIF1	LGMN	ATP1B1
IFI30	DISP1	RGL1
NCF2	GPRIN3	EYA4
IER2	BCL2	SOBP
ATP5F1E	CPM	PTK2
FGR	SMURF2	ARHGEF18
FOSB	CD74	ARHGAP25
TYMP	FPR3	SPSB4
DUSP6	GLYATL1	TIMD4
UBA52	ABCC5	STON2
CFP	DLEU7	THRB
EFHD2	GPNMB	SLC23A2
ZFP36	MRC1	TRPV4
TYROBP	RAPH1	SNX24
EMP3	HTR7	KCNMA1
CD300E	ATP8B4	WSB1
FOLR3	ARHGAP6	PSD3
MCL1	CD163L1	ETNK1
EEF1A1	APOE	TTC28
TALDO1	CD9	PIEZO2
VIM	ZNF577	ABTB2
GMFG	ITGB5	ZNF124
MXD1	MITF	MCU
PABPC1	PEAK1	SLC22A23
CRIP1	DIRC3	EDA
HLA-C	DAB2	ENPP2
PFN1	NAV1	ETV5
LGALS1	PLXDC2	SRGAP3
TNFAIP3	MS4A4E	FBN2
SLC2A3	ZDHHC14	ITSN1
PFDN5	ST18	ADAMTS2
SERF2	RDX	AXL
CD55	RUNX1	ABCA1
LCP1	ELMO1	TTTY14
TMEM154	ANKH	ATP11C
GABARAP	CIITA	LIPA
CEBPB	A2M	C2CD5
STEAP4	LPAR6	ZNF438
CORO1A	MEIKIN	SIGLEC11
CSF3R	MAGI1	SNTB1
CFL1	FMNL3	MCOLN1
FAU	BLNK	ROR1
KLF2	PRKN	CNTLN
HLA-A	TGFBR1	NR3C2
LST1	IGF1	NFIA
GNAI2	SYNE1	PYGL
TMSB4X	PALD1	EXOC6B
BRI3	CPED1	FYB1
SLC25A37	IGSF21	ANK3
LILRB3	TCF12	TMC6
BCL2A1	ABHD12	PTPRB
IL1RN	PCED1B	COL23A1
ARPC1B	AKT3	FUT8
* After removal of MT-genes, ribosomal genes and long-non coding genes

## Sheet: B-lymphocyte subclusters
B-cell	Plasma cell
HLA-DRA	IGHA1
CD52	IGLC3
CD74	JCHAIN
LTB	IGKC
CD79A	FNDC3B
HLA-DPA1	IGHG1
HLA-DPB1	TXNDC5
EEF1A1	IGHG3
CD37	CREB3L2
TMSB4X	IGHGP
CXCR4	XBP1
UBA52	GLCCI1
BTG1	PDK1
FAU	IGLC2
TPT1	FBXW7
IGHD	EAF2
EEF1B2	MZB1
JUNB	ITGA8
CD79B	CD38
TOMM7	IRF4
LAPTM5	SPATS2
HLA-DRB1	TXNDC11
NOP53	BMP6
PFDN5	FNDC3A
HLA-DQA1	DCC
NACA	ESR1
HLA-DRB5	FOXO3
EEF1D	PECAM1
EEF1G	TRAM2
VPREB3	IGHG2
GAS5	ITGA6
ACTB	PIP5K1B
RACK1	DNAJC1
MS4A1	AMPD1
SH3BGRL3	GAB1
PTPRC	ERC1
TXNIP	CADPS2
MTSS1	MAN1A1
HLA-DMB	TENT5C
PNRC1	SEC24D
ZFAS1	GMDS
HLA-A	SLC44A1
PABPC1	SFMBT2
HLA-E	DENND5B
BANK1	FHIT
ETS1	INPP4A
FCMR	MSI2
PTMA	NUGGC
TCL1A	ATXN1
BTF3	TMTC2
BACH2	DERL3
B2M	BICD1
CFL1	CCDC88A
PCDH9	HIPK2
FTH1	CHST15
TMSB10	RBM47
GPM6A	SLAMF7
HLA-DQB1	UBE2J1
PLAC8	FAM13A
MTRNR2L8	WWOX
DUSP1	RALY
SLC25A6	ELL2
IER2	PPCDC
TSC22D3	MAP3K19
HLA-B	CARMIL1
BLK	GBF1
SELL	DAPK1
SWAP70	SEL1L3
CORO1A	RRBP1
ARHGDIB	SRBD1
COMMD6	TIAM1
ZFP36L2	COL24A1
PAX5	NRDC
HNRNPA1	CPEB4
ELOVL5	EIF2AK3
CPED1	TSHR
ARPC3	WNT5B
EIF1	SCAMP5
ZEB2	ANKRD28
OAZ1	MBNL2
ZFP36L1	LIN52
KYNU	SEL1L
SYPL1	CUX1
CD69	APOA2
TLR10	TBXAS1
LIMD2	NLK
FOXP1	LARP1B
BCL11A	WDR64
NIBAN3	ZNF215
AFF3	EXOC4
FCRL1	EML6
H3F3A	SND1
PBX3	RBP4
NSA2	KNTC1
AUTS2	PAM
EBF1	CEP128
SNX10	KANK1
RIPOR2	NBEA
TMA7	HSH2D
CCDC141	APOA1
* After removal of MT-genes, ribosomal genes and long-non coding genes
